# Supplementary material for: Design of an Internal/External Bicontinuous Conductive Network for High-Performance Asymmetrical Supercapacitors
Source: Molecules. 2022 Nov 23;27(23):8168. doi: 10.3390/molecules27238168 (PMC9736552; doi:10.3390/molecules27238168)
Supplement: Supplementary file 1 [file molecules-27-08168-s001.zip]

Archive with 1 entries (1 files):
- molecules-2021331-supplementary.pdf
